# Supplementary material for: Absolute Quantification of Isoflavones in the Flowers of Pueraria lobata by qHNMR
Source: Plants (Basel). 2022 Feb 18;11(4):548. doi: 10.3390/plants11040548 (PMC8878989; doi:10.3390/plants11040548)
Supplement: Supplementary file 1 [file plants-11-00548-s001.zip]

Archive with 1 entries (1 files):
- plants-1594001-supplementary.pdf
